# Supplementary material for: Future-oriented careers: what social and emotional capabilities do medical students need? A qualitative analysis
Source: Front Med (Lausanne). 2026 Jun 30;13:1732959. doi: 10.3389/fmed.2026.1732959 (PMC13365043; doi:10.3389/fmed.2026.1732959)
Supplement: Supplementary file 2 [file Table_2.XLSX]

## Sheet: Sheet1
Number	Category	Gender	Age Group	Affiliation	Discipline and Specialty	Position/Title	Remarks
D01	Doctor	Female	30-39	Hospital	Nursing	Nurse-in-Charge
D02	Doctor	Female	30-39	Hospital	Nursing	Nurse-in-Charge
D03	Doctor	Female	40-49	Hospital	Internal medicine	Doctor-in-Charge
D04	Doctor	Male	20-29	Hospital	Traditional Chinese medicine	Doctor-in-Charge
D05	Doctor	Female	30-39	Hospital	Acupuncture	Associate Chief Physician
D06	Doctor	Female	30-39	Hospital	Acupuncture	Doctor-in-Charge
D07	Doctor	Male	30-39	Hospital	Pediatrics	Doctor-in-Charge
S01	Medical student	Female	20-29	Medical college	Nursing	Fourth-year university student	Intern
S02	Medical student	Female	20-29	Medical college	Nursing	Fourth-year university student	Intern
S03	Medical student	Female	20-29	Medical college	Nursing	Fourth-year university student	Intern
S04	Medical student	Female	20-29	Medical college	Clinical medicine	Second-year postgraduate	Graduate student
S05	Medical student	Female	20-29	Medical college	Clinical medicine	Second-year postgraduate	Graduate student
S06	Medical student	Female	20-29	Medical college	Traditional Chinese medicine	First-year postgraduate	Graduate student
S07	Medical student	Female	20-29	Medical college	Traditional Chinese medicine	First-year postgraduate	Graduate student
S08	Medical student	Female	20-29	Medical college	Traditional Chinese medicine	First-year postgraduate	Graduate student
S09	Medical student	Male	20-29	Medical college	Orthopedics and traumatology	Fifth-year university student	Intern
S10	Medical student	Female	20-29	Medical college	Clinical medicine	Third-year university student
S11	Medical student	Female	20-29	Medical college	Clinical medicine	Third-year university student
S12	Medical student	Female	20-29	Medical college	Traditional Chinese medicine	Second-year university student
S13	Medical student	Female	20-29	Medical college	Traditional Chinese medicine	Second-year university student	Long-duration educational program
S14	Medical student	Male	20-29	Medical college	Traditional Chinese medicine	Second-year university student	Long-duration educational program
S15	Medical student	Male	20-29	Medical college	Clinical medicine	Third-year university student
T01	Teacher	Male	30-39	Medical college	Ideological and political education	Lecturer	University counselor
T02	Teacher	Female	30-39	Medical college	Ideological and political education	Lecturer	University counselor
T03	Teacher	Male	50-59	Medical college	Educational management	Dean of Student Affairs
T04	Teacher	Female	50-59	Medical college	Nursing	Associate Professor/Vice - Dean
T05	Teacher	Female	50-59	Medical college	Internal medicine	Professor
T06	Teacher	Female	30-39	Medical college	Internal medicine	Associate Professor
T07	Teacher	Female	30-39	Medical college	Anatomy	Lecturer
T08	Teacher	Female	40-49	Medical college	Social medicine	Professor/Vice - Dean
T09	Teacher	Female	40-49	Medical college	Obstetrics and gynecology	Associate Professor
T10	Teacher	Male	40-49	Medical college	Surgery	Associate Professor
